# Supplementary material for: Molecular Pathway and Regulatory Mechanism of the Saponin Biosynthesis in Sea Cucumber Apostichopus japonicus
Source: Mar Drugs. 2026 Jun 30;24(7):230. doi: 10.3390/md24070230 (PMC13412492; doi:10.3390/md24070230)
Supplement: Supplementary file 1 [file marinedrugs-24-00230-s001.zip]

Archive with 1 entries (1 files):
- marinedrugs-4375929-supplementary.pdf
